# Supplementary material for: Secondary Sutureless Posterior Chamber Lens Implantation with Two Specifically Designed IOLs: Iris Claw Lens versus Sutureless Trans-Scleral Plugs Fixated Lens
Source: J Clin Med. 2021 May 20;10(10):2216. doi: 10.3390/jcm10102216 (PMC8161112; doi:10.3390/jcm10102216)
Supplement: Supplementary file 1 [file jcm-10-02216-s001.zip]

Archive with 1 entries (1 files):
- jcm-1182330-supplementary.mp4
